# Supplementary material for: Breast Cancer: An Examination of the Potential of ACKR3 to Modify the Response of CXCR4 to CXCL12
Source: Int J Mol Sci. 2018 Nov 14;19(11):3592. doi: 10.3390/ijms19113592 (PMC6274818; doi:10.3390/ijms19113592)
Supplement: Supplementary file 1 [file ijms-19-03592-s001.zip]

Archive with 1 entries (1 files):
- ijms-365067-SI.pdf
